# Supplementary material for: Development of a bioassay method to test activity of cry insecticidal proteins against Diatraea spp. (Lepidoptera: Crambidae) sugarcane stem borers
Source: PLoS One. 2023 Oct 18;18(10):e0292992. doi: 10.1371/journal.pone.0292992 (PMC10584178; doi:10.1371/journal.pone.0292992)
Supplement: S1 Data — (XLSX) [file pone.0292992.s001.xlsx]

## Sheet: Compilado varibles
Especie	Tratamiento	Repetición	Mortalidad	GI	%GI	Contaminación (%)	L1	L2	L3	Peso promedio
Di	0	1	0	0.916667		0.25	0	4	12	4.3
Di	0	2	0	0.833333		0.125	0	8	8	3.6
Di	0	3	0	0.916667		0	0	4	12	4.9		(nx.L1)+(nx.L2)+(nx.L3)/16.Lx
Di	0	4	0.0625	0.833333		0.1875	0	5	10	4.2
Di	0	5	0.0625	0.895833		0.1875	0	2	13	7
Di	0	6	0	0.916667		0.1875	0	4	12	5.9
Di	0	7	0	0.895833		0	0	5	11	6.2		(((peso total tto)/(16))/((peso total del control)/(16)))*100
Di	0	8	0	0.958333		0	0	2	14	7.1
Di	619.5	1	1	0		0.1875	0	0	0	0
Di	619.5	2	1	0		0.375	0	0	0	0
Di	619.5	3	1	0		0.3125	0	0	0	0
Di	619.5	4	1	0		0.375	0	0	0	0
Di	619.5	5	0.8125	0.0625	97.1	0	3	0	0	0.2
Di	619.5	6	0.875	0.0416667	94.1	0.25	2	0	0	0.35
Di	619.5	7	0.8125	0.0625	96.2	0.0625	3	0	0	0.23
Di	619.5	8	0.8125	0.0625	95.3	0.3125	3	0	0	0.33
Db	0	1	0.0625	0.75		0.1875	0	9	6	4.3
Db	0	2	0	0.854167		0.1875	0	7	9	4.8
Db	0	3	0.0625	0.770833		0.25	0	8	7	5.5
Db	0	4	0.0625	0.8125		0.125	0	6	9	5.1
Db	0	5	0.0625	0.854167		0.25	0	4	11	5.9
Db	0	6	0	0.875		0.25	0	6	10	5.6
Db	0	7	0.125	0.708333		0.3125	0	8	6	4.7
Db	0	8	0.1875	0.645833		0.25	0	8	5	4.7
Db	619.5	1	0.875	0.0833333	88.5	0.375	0	2	0	0.5
Db	619.5	2	1	0		0.25	0	0	0	0
Db	619.5	3	1	0		0.3125	0	0	0	0
Db	619.5	4	0.8125	0.0833333	94.7	0.375	2	1	0	0.27
Db	619.5	5	0.8125	0.104167	93.8	0.3125	1	2	0	0.37
Db	619.5	6	1	0		0.375	0	0	0	0
Db	619.5	7	0.9375	0.0416667	95.7	0.25	0	1	0	0.2
Db	619.5	8	1	0		0.125	0	0	0	0
Ds	0	1	0.0625	0.770833		0.25	0	8	7	8
Ds	0	2	0.0625	0.791667		0.1875	0	7	8	9.8
Ds	0	3	0	0.875		0.1875	0	6	10	8.4
Ds	0	4	0	0.8125		0.25	0	9	7	8.7
Ds	0	5	0	0.8125		0.5	0	9	7	8
Ds	0	6	0	0.854167		0.1875	0	7	9	8.3
Ds	0	7	0	0.791667		0.25	0	10	6	7
Ds	0	8	0	0.729167		0.25	0	13	3	6
Ds	619.5	1	1	0		0.125	0	0	0	0
Ds	619.5	2	0.9375	0.0208333	99	0.25	1	0	0	0.1
Ds	619.5	3	1	0		0.4375	0	0	0	0
Ds	619.5	4	0.9375	0.0208333	98.9	0.5	1	0	0	0.1
Ds	619.5	5	0.875	0.0416667	98.8	0.25	2	0	0	0.1
Ds	619.5	6	1	0		0.3125	0	0	0	0
Ds	619.5	7	0.9375	0.0208333	94.3	0.375	1	0	0	0.4
Ds	619.5	8	1	0		0.0625	0	0	0	0
Dt	0	1	0	0.791667		0.3125	0	10	6	3.5
Dt	0	2	0.1875	0.6875		0.1875	0	6	7	3.7
Dt	0	3	0.0625	0.791667		0.375	0	7	8	3.5
Dt	0	4	0	0.875		0.3125	0	6	10	3.9
Dt	0	5	0	0.854167		0.3125	0	7	9	3.8
Dt	0	6	0.0625	0.645833		0.375	0	14	1	2.5
Dt	0	7	0	0.708333		0.375	0	14	2	2.7
Dt	0	8	0.0625	0.645833		0.1875	0	14	1	2.7
Dt	619.5	1	0.9375	0.0208333	97.1	0.3125	1	0	0	0.1
Dt	619.5	2	0.9375	0.0208333	94.7	0.125	1	0	0	0.2
Dt	619.5	3	0.9375	0.0208333	97.2	0.375	1	0	0	0.1
Dt	619.5	4	1	0		0.375	0	0	0	0
Dt	619.5	5	1	0		0.25	0	0	0	0
Dt	619.5	6	1	0		0.4375	0	0	0	0
Dt	619.5	7	1	0		0.3125	0	0	0	0
Dt	619.5	8	1	0		0.25	0	0	0	0

## Sheet: Formula %IG
Especie	Repetición	TWIBC	TNIBC	TWIT	TNIT	%GI (Lira et al., 2013)
D. saccharalis	1	120.6	15	0	0
D. saccharalis	2	146.7	15	0.1	1	98.9775
D. saccharalis	3	134.3	16	0	0
D. saccharalis	4	139.3	16	0.1	1	98.8514
D. saccharalis	5	128.5	16	0.2	2	98.7549
D. saccharalis	6	132.6	16	0	0
D. saccharalis	7	112.7	16	0.4	1	94.3212
D. saccharalis	8	96.5	16	0	0
D. indigenella	1	68.1	16	0	0
D. indigenella	2	57.3	16	0	0
D. indigenella	3	78.2	16	0	0
D. indigenella	4	62.8	15	0	0
D. indigenella	5	105.2	15	0.6	3	97.1483
D. indigenella	6	94.5	16	0.7	2	94.0741
D. indigenella	7	98.8	16	0.7	3	96.2213
D. indigenella	8	114.2	16	1	3	95.3298
D. tabernella	1	55.6	16	0.1	1	97.1223
D. tabernella	2	48.7	13	0.2	1	94.6612
D. tabernella	3	52.7	15	0.1	1	97.1537
D. tabernella	4	62.5	16	0	0
D. tabernella	5	60.5	16	0	0
D. tabernella	6	34.5	15	0	0
D. tabernella	7	43.4	16	0	0
D. tabernella	8	41.2	15	0	0
D. busckella	1	65	15	1	2	88.4615
D. busckella	2	76.5	16	0	0
D. busckella	3	82.6	15	0	0
D. busckella	4	76.1	15	0.8	3	94.7438
D. busckella	5	89.2	15	1.1	3	93.8341
D. busckella	6	90.1	16	0	0
D. busckella	7	65.8	14	0.2	1	95.7447
D. busckella	8	61.4	13	0	0

## Sheet: Statistix_Peso
Peso	Especie	Tratamiento	Repetición
4.3	Di	0	1
3.6	Di	0	2
4.9	Di	0	3
4.2	Di	0	4
7	Di	0	5
5.9	Di	0	6
6.2	Di	0	7
7.1	Di	0	8
0	Di	619.5	1
0	Di	619.5	2
0	Di	619.5	3
0	Di	619.5	4
0.2	Di	619.5	5
0.35	Di	619.5	6
0.23	Di	619.5	7
0.33	Di	619.5	8
4.3	Db	0	1
4.8	Db	0	2
5.5	Db	0	3
5.1	Db	0	4
5.9	Db	0	5
5.6	Db	0	6
4.7	Db	0	7
4.7	Db	0	8
0.5	Db	619.5	1
0	Db	619.5	2
0	Db	619.5	3
0.27	Db	619.5	4
0.37	Db	619.5	5
0	Db	619.5	6
0.2	Db	619.5	7
0	Db	619.5	8
8	Ds	0	1
9.8	Ds	0	2
8.4	Ds	0	3
8.7	Ds	0	4
8	Ds	0	5
8.3	Ds	0	6
7	Ds	0	7
6	Ds	0	8
0	Ds	619.5	1
0.1	Ds	619.5	2
0	Ds	619.5	3
0.1	Ds	619.5	4
0.1	Ds	619.5	5
0	Ds	619.5	6
0.4	Ds	619.5	7
0	Ds	619.5	8
3.5	Dt	0	1
3.7	Dt	0	2
3.5	Dt	0	3
3.9	Dt	0	4
3.8	Dt	0	5
2.5	Dt	0	6
2.7	Dt	0	7
2.7	Dt	0	8
0.1	Dt	619.5	1
0.2	Dt	619.5	2
0.1	Dt	619.5	3
0	Dt	619.5	4
0	Dt	619.5	5
0	Dt	619.5	6
0	Dt	619.5	7
0	Dt	619.5	8
