# Supplementary material for: Development of a bioassay method to test activity of cry insecticidal proteins against Diatraea spp. (Lepidoptera: Crambidae) sugarcane stem borers
Source: PLoS One. 2023 Oct 18;18(10):e0292992. doi: 10.1371/journal.pone.0292992 (PMC10584178; doi:10.1371/journal.pone.0292992)
Supplement: S2 Data — (XLSX) [file pone.0292992.s002.xlsx]

## Sheet: Compilado varibles
Especie	Tratamiento	Repetición	Mortalidad	GI	%GI (comparado solo entre especies)	Contaminación (%)
Di	0	1	0	0.916667		0.25
Di	0	2	0	0.833333		0.125
Di	0	3	0	0.916667		0	(nx.L1)+(nx.L2)+(nx.L3)/16.Lx
Di	0	4	0.0625	0.833333		0.1875
Di	0	5	0.0625	0.895833		0.1875
Di	0	6	0	0.916667		0.1875
Di	0	7	0	0.895833		0	(((peso total tto)/(16))/((peso total del control)/(16)))*100
Di	0	8	0	0.958333		0
Di	619.5	1	1	0		0.1875
Di	619.5	2	1	0		0.375
Di	619.5	3	1	0		0.3125
Di	619.5	4	1	0		0.375
Di	619.5	5	0.8125	0.0625	97.1	0
Di	619.5	6	0.875	0.0416667	94.1	0.25
Di	619.5	7	0.8125	0.0625	96.2	0.0625
Di	619.5	8	0.8125	0.0625	95.3	0.3125
Db	0	1	0.0625	0.75		0.1875
Db	0	2	0	0.854167		0.1875
Db	0	3	0.0625	0.770833		0.25
Db	0	4	0.0625	0.8125		0.125
Db	0	5	0.0625	0.854167		0.25
Db	0	6	0	0.875		0.25
Db	0	7	0.125	0.708333		0.3125
Db	0	8	0.1875	0.645833		0.25
Db	619.5	1	0.875	0.0833333	88.5	0.375
Db	619.5	2	1	0		0.25
Db	619.5	3	1	0		0.3125
Db	619.5	4	0.8125	0.0833333	94.7	0.375
Db	619.5	5	0.8125	0.104167	93.8	0.3125
Db	619.5	6	1	0		0.375
Db	619.5	7	0.9375	0.0416667	95.7	0.25
Db	619.5	8	1	0		0.125
Ds	0	1	0.0625	0.770833		0.25
Ds	0	2	0.0625	0.791667		0.1875
Ds	0	3	0	0.875		0.1875
Ds	0	4	0	0.8125		0.25
Ds	0	5	0	0.8125		0.5
Ds	0	6	0	0.854167		0.1875
Ds	0	7	0	0.791667		0.25
Ds	0	8	0	0.729167		0.25
Ds	619.5	1	1	0		0.125
Ds	619.5	2	0.9375	0.0208333	99	0.25
Ds	619.5	3	1	0		0.4375
Ds	619.5	4	0.9375	0.0208333	98.9	0.5
Ds	619.5	5	0.875	0.0416667	98.8	0.25
Ds	619.5	6	1	0		0.3125
Ds	619.5	7	0.9375	0.0208333	94.3	0.375
Ds	619.5	8	1	0		0.0625
Dt	0	1	0	0.791667		0.3125
Dt	0	2	0.1875	0.6875		0.1875
Dt	0	3	0.0625	0.791667		0.375
Dt	0	4	0	0.875		0.3125
Dt	0	5	0	0.854167		0.3125
Dt	0	6	0.0625	0.645833		0.375
Dt	0	7	0	0.708333		0.375
Dt	0	8	0.0625	0.645833		0.1875
Dt	619.5	1	0.9375	0.0208333	97.1	0.3125
Dt	619.5	2	0.9375	0.0208333	94.7	0.125
Dt	619.5	3	0.9375	0.0208333	97.2	0.375
Dt	619.5	4	1	0		0.375
Dt	619.5	5	1	0		0.25
Dt	619.5	6	1	0		0.4375
Dt	619.5	7	1	0		0.3125
Dt	619.5	8	1	0		0.25

## Sheet: Statistix_mortal
Mortalidad	Especie	Tratamiento	Repetición
0	Di	0	1
0	Di	0	2
0	Di	0	3
0.0625	Di	0	4
0.0625	Di	0	5
0	Di	0	6
0	Di	0	7
0	Di	0	8
1	Di	619.5	1
1	Di	619.5	2
1	Di	619.5	3
1	Di	619.5	4
0.8125	Di	619.5	5
0.875	Di	619.5	6
0.8125	Di	619.5	7
0.8125	Di	619.5	8
0.0625	Db	0	1
0	Db	0	2
0.0625	Db	0	3
0.0625	Db	0	4
0.0625	Db	0	5
0	Db	0	6
0.125	Db	0	7
0.1875	Db	0	8
0.875	Db	619.5	1
1	Db	619.5	2
1	Db	619.5	3
0.8125	Db	619.5	4
0.8125	Db	619.5	5
1	Db	619.5	6
0.9375	Db	619.5	7
1	Db	619.5	8
0.0625	Ds	0	1
0.0625	Ds	0	2
0	Ds	0	3
0	Ds	0	4
0	Ds	0	5
0	Ds	0	6
0	Ds	0	7
0	Ds	0	8
1	Ds	619.5	1
0.9375	Ds	619.5	2
1	Ds	619.5	3
0.9375	Ds	619.5	4
0.875	Ds	619.5	5
1	Ds	619.5	6
0.9375	Ds	619.5	7
1	Ds	619.5	8
0	Dt	0	1
0.1875	Dt	0	2
0.0625	Dt	0	3
0	Dt	0	4
0	Dt	0	5
0.0625	Dt	0	6
0	Dt	0	7
0.0625	Dt	0	8
0.9375	Dt	619.5	1
0.9375	Dt	619.5	2
0.9375	Dt	619.5	3
1	Dt	619.5	4
1	Dt	619.5	5
1	Dt	619.5	6
1	Dt	619.5	7
1	Dt	619.5	8

## Sheet: Statistix_GrowthIndex
GI	Especie	Tratamiento	Repetición
0.916667	Di	0	1
0.833333	Di	0	2
0.916667	Di	0	3
0.833333	Di	0	4
0.895833	Di	0	5
0.916667	Di	0	6
0.895833	Di	0	7
0.958333	Di	0	8
0	Di	619.5	1
0	Di	619.5	2
0	Di	619.5	3
0	Di	619.5	4
0.0625	Di	619.5	5
0.0416667	Di	619.5	6
0.0625	Di	619.5	7
0.0625	Di	619.5	8
0.75	Db	0	1
0.854167	Db	0	2
0.770833	Db	0	3
0.8125	Db	0	4
0.854167	Db	0	5
0.875	Db	0	6
0.708333	Db	0	7
0.645833	Db	0	8
0.0833333	Db	619.5	1
0	Db	619.5	2
0	Db	619.5	3
0.0833333	Db	619.5	4
0.104167	Db	619.5	5
0	Db	619.5	6
0.0416667	Db	619.5	7
0	Db	619.5	8
0.770833	Ds	0	1
0.791667	Ds	0	2
0.875	Ds	0	3
0.8125	Ds	0	4
0.8125	Ds	0	5
0.854167	Ds	0	6
0.791667	Ds	0	7
0.729167	Ds	0	8
0	Ds	619.5	1
0.0208333	Ds	619.5	2
0	Ds	619.5	3
0.0208333	Ds	619.5	4
0.0416667	Ds	619.5	5
0	Ds	619.5	6
0.0208333	Ds	619.5	7
0	Ds	619.5	8
0.791667	Dt	0	1
0.6875	Dt	0	2
0.791667	Dt	0	3
0.875	Dt	0	4
0.854167	Dt	0	5
0.645833	Dt	0	6
0.708333	Dt	0	7
0.645833	Dt	0	8
0.0208333	Dt	619.5	1
0.0208333	Dt	619.5	2
0.0208333	Dt	619.5	3
0	Dt	619.5	4
0	Dt	619.5	5
0	Dt	619.5	6
0	Dt	619.5	7
0	Dt	619.5	8

## Sheet: RGI
GI	Especie	Tratamiento		Species	RGI
0.916667	Di	0		Di	0
0.833333	Di	0		Di	0
0.916667	Di	0		Di	0
0.833333	Di	0		Di	0
0.895833	Di	0		Di	0.0697674
0.916667	Di	0		Di	0.0454545
0.895833	Di	0		Di	0.0697674
0.958333	Di	0		Di	0.0652174	0.0312759
0	Di	619.5		Db	0.111111
0	Di	619.5		Db	0
0	Di	619.5		Db	0
0	Di	619.5		Db	0.102564
0.0625	Di	619.5		Db	0.121951
0.0416667	Di	619.5		Db	0
0.0625	Di	619.5		Db	0.0588235
0.0625	Di	619.5		Db	0	0.0493062
0.75	Db	0		Ds	0
0.854167	Db	0		Ds	0.0263158
0.770833	Db	0		Ds	0
0.8125	Db	0		Ds	0.025641
0.854167	Db	0		Ds	0.0512821
0.875	Db	0		Ds	0
0.708333	Db	0		Ds	0.0263158
0.645833	Db	0		Ds	0	0.0161943
0.0833333	Db	619.5		Dt	0.0263158
0	Db	619.5		Dt	0.030303
0	Db	619.5		Dt	0.0263158
0.0833333	Db	619.5		Dt	0
0.104167	Db	619.5		Dt	0
0	Db	619.5		Dt	0
0.0416667	Db	619.5		Dt	0
0	Db	619.5		Dt	0	0.0103668
0.770833	Ds	0
0.791667	Ds	0
0.875	Ds	0
0.8125	Ds	0
0.8125	Ds	0
0.854167	Ds	0
0.791667	Ds	0
0.729167	Ds	0
0	Ds	619.5
0.0208333	Ds	619.5
0	Ds	619.5
0.0208333	Ds	619.5
0.0416667	Ds	619.5
0	Ds	619.5
0.0208333	Ds	619.5
0	Ds	619.5
0.791667	Dt	0
0.6875	Dt	0
0.791667	Dt	0
0.875	Dt	0
0.854167	Dt	0
0.645833	Dt	0
0.708333	Dt	0
0.645833	Dt	0
0.0208333	Dt	619.5
0.0208333	Dt	619.5
0.0208333	Dt	619.5
0	Dt	619.5
0	Dt	619.5
0	Dt	619.5
0	Dt	619.5
0	Dt	619.5

## Sheet: Statistix_GrowthInhib
GI	Especie
97.1	Di
94.1	Di
96.2	Di
95.3	Di
88.5	Db
94.7	Db
93.8	Db
95.7	Db
99	Ds
98.9	Ds
98.8	Ds
94.3	Ds
97.1	Dt
94.7	Dt
97.2	Dt

## Sheet: Statistic_contamin
Contam	Especie	Tratamiento	Repetición
0.25	Di	0	1
0.125	Di	0	2
0	Di	0	3
0.1875	Di	0	4
0.1875	Di	0	5
0.1875	Di	0	6
0	Di	0	7
0	Di	0	8
0.1875	Di	619.5	1
0.375	Di	619.5	2
0.3125	Di	619.5	3
0.375	Di	619.5	4
0	Di	619.5	5
0.25	Di	619.5	6
0.0625	Di	619.5	7
0.3125	Di	619.5	8
0.1875	Db	0	1
0.1875	Db	0	2
0.25	Db	0	3
0.125	Db	0	4
0.25	Db	0	5
0.25	Db	0	6
0.3125	Db	0	7
0.25	Db	0	8
0.375	Db	619.5	1
0.25	Db	619.5	2
0.3125	Db	619.5	3
0.375	Db	619.5	4
0.3125	Db	619.5	5
0.375	Db	619.5	6
0.25	Db	619.5	7
0.125	Db	619.5	8
0.25	Ds	0	1
0.1875	Ds	0	2
0.1875	Ds	0	3
0.25	Ds	0	4
0.5	Ds	0	5
0.1875	Ds	0	6
0.25	Ds	0	7
0.25	Ds	0	8
0.125	Ds	619.5	1
0.25	Ds	619.5	2
0.4375	Ds	619.5	3
0.5	Ds	619.5	4
0.25	Ds	619.5	5
0.3125	Ds	619.5	6
0.375	Ds	619.5	7
0.0625	Ds	619.5	8
0.3125	Dt	0	1
0.1875	Dt	0	2
0.375	Dt	0	3
0.3125	Dt	0	4
0.3125	Dt	0	5
0.375	Dt	0	6
0.375	Dt	0	7
0.1875	Dt	0	8
0.3125	Dt	619.5	1
0.125	Dt	619.5	2
0.375	Dt	619.5	3
0.375	Dt	619.5	4
0.25	Dt	619.5	5
0.4375	Dt	619.5	6
0.3125	Dt	619.5	7
0.25	Dt	619.5	8

## Sheet: Contam_vs_Mortal
Contam	Mortalidad	Especie	Repetición	Tratamiento
0.25	0	Di	1	0
0.125	0	Di	2	0
0	0	Di	3	0
0.1875	0.0625	Di	4	0
0.1875	0.0625	Di	5	0
0.1875	0	Di	6	0
0	0	Di	7	0
0	0	Di	8	0
0.1875	1	Di	1	619.5
0.375	1	Di	2	619.5
0.3125	1	Di	3	619.5
0.375	1	Di	4	619.5
0	0.8125	Di	5	619.5
0.25	0.875	Di	6	619.5
0.0625	0.8125	Di	7	619.5
0.3125	0.8125	Di	8	619.5
0.1875	0.0625	Db	1	0
0.1875	0	Db	2	0
0.25	0.0625	Db	3	0
0.125	0.0625	Db	4	0
0.25	0.0625	Db	5	0
0.25	0	Db	6	0
0.3125	0.125	Db	7	0
0.25	0.1875	Db	8	0
0.375	0.875	Db	1	619.5
0.25	1	Db	2	619.5
0.3125	1	Db	3	619.5
0.375	0.8125	Db	4	619.5
0.3125	0.8125	Db	5	619.5
0.375	1	Db	6	619.5
0.25	0.9375	Db	7	619.5
0.125	1	Db	8	619.5
0.25	0.0625	Ds	1	0
0.1875	0.0625	Ds	2	0
0.1875	0	Ds	3	0
0.25	0	Ds	4	0
0.5	0	Ds	5	0
0.1875	0	Ds	6	0
0.25	0	Ds	7	0
0.25	0	Ds	8	0
0.125	1	Ds	1	619.5
0.25	0.9375	Ds	2	619.5
0.4375	1	Ds	3	619.5
0.5	0.9375	Ds	4	619.5
0.25	0.875	Ds	5	619.5
0.3125	1	Ds	6	619.5
0.375	0.9375	Ds	7	619.5
0.0625	1	Ds	8	619.5
0.3125	0	Dt	1	0
0.1875	0.1875	Dt	2	0
0.375	0.0625	Dt	3	0
0.3125	0	Dt	4	0
0.3125	0	Dt	5	0
0.375	0.0625	Dt	6	0
0.375	0	Dt	7	0
0.1875	0.0625	Dt	8	0
0.3125	0.9375	Dt	1	619.5
0.125	0.9375	Dt	2	619.5
0.375	0.9375	Dt	3	619.5
0.375	1	Dt	4	619.5
0.25	1	Dt	5	619.5
0.4375	1	Dt	6	619.5
0.3125	1	Dt	7	619.5
0.25	1	Dt	8	619.5

## Sheet: Contam_vs_Mortalidad_Testigo
Contam	Mortalidad	Especie	Repetición	Tratamiento
0.25	0	Di	1	0
0.125	0	Di	2	0
0	0	Di	3	0
0.1875	0.0625	Di	4	0
0.1875	0.0625	Di	5	0
0.1875	0	Di	6	0
0	0	Di	7	0
0	0	Di	8	0
0.1875	0.0625	Db	1	0
0.1875	0	Db	2	0
0.25	0.0625	Db	3	0
0.125	0.0625	Db	4	0
0.25	0.0625	Db	5	0
0.25	0	Db	6	0
0.3125	0.125	Db	7	0
0.25	0.1875	Db	8	0
0.25	0.0625	Ds	1	0
0.1875	0.0625	Ds	2	0
0.1875	0	Ds	3	0
0.25	0	Ds	4	0
0.5	0	Ds	5	0
0.1875	0	Ds	6	0
0.25	0	Ds	7	0
0.25	0	Ds	8	0
0.3125	0	Dt	1	0
0.1875	0.1875	Dt	2	0
0.375	0.0625	Dt	3	0
0.3125	0	Dt	4	0
0.3125	0	Dt	5	0
0.375	0.0625	Dt	6	0
0.375	0	Dt	7	0
0.1875	0.0625	Dt	8	0

## Sheet: Contam_vs_Mortalidad_Proteina
Contam	Mortalidad	Especie	Repetición	Tratamiento
0.1875	1	Di	1	619.5
0.375	1	Di	2	619.5
0.3125	1	Di	3	619.5
0.375	1	Di	4	619.5
0	0.8125	Di	5	619.5
0.25	0.875	Di	6	619.5
0.0625	0.8125	Di	7	619.5
0.3125	0.8125	Di	8	619.5
0.375	0.875	Db	1	619.5
0.25	1	Db	2	619.5
0.3125	1	Db	3	619.5
0.375	0.8125	Db	4	619.5
0.3125	0.8125	Db	5	619.5
0.375	1	Db	6	619.5
0.25	0.9375	Db	7	619.5
0.125	1	Db	8	619.5
0.125	1	Ds	1	619.5
0.25	0.9375	Ds	2	619.5
0.4375	1	Ds	3	619.5
0.5	0.9375	Ds	4	619.5
0.25	0.875	Ds	5	619.5
0.3125	1	Ds	6	619.5
0.375	0.9375	Ds	7	619.5
0.0625	1	Ds	8	619.5
0.3125	0.9375	Dt	1	619.5
0.125	0.9375	Dt	2	619.5
0.375	0.9375	Dt	3	619.5
0.375	1	Dt	4	619.5
0.25	1	Dt	5	619.5
0.4375	1	Dt	6	619.5
0.3125	1	Dt	7	619.5
0.25	1	Dt	8	619.5

## Sheet: Formula %IG
Especie	Repetición	TWIBC	TNIBC	TWIT	TNIT	%GI (Lira et al., 2013)
D. saccharalis	1	120.6	15	0	0
D. saccharalis	2	146.7	15	0.1	1	98.9775
D. saccharalis	3	134.3	16	0	0
D. saccharalis	4	139.3	16	0.1	1	98.8514
D. saccharalis	5	128.5	16	0.2	2	98.7549
D. saccharalis	6	132.6	16	0	0
D. saccharalis	7	112.7	16	0.4	1	94.3212
D. saccharalis	8	96.5	16	0	0
D. indigenella	1	68.1	16	0	0
D. indigenella	2	57.3	16	0	0
D. indigenella	3	78.2	16	0	0
D. indigenella	4	62.8	15	0	0
D. indigenella	5	105.2	15	0.6	3	97.1483
D. indigenella	6	94.5	16	0.7	2	94.0741
D. indigenella	7	98.8	16	0.7	3	96.2213
D. indigenella	8	114.2	16	1	3	95.3298
D. tabernella	1	55.6	16	0.1	1	97.1223
D. tabernella	2	48.7	13	0.2	1	94.6612
D. tabernella	3	52.7	15	0.1	1	97.1537
D. tabernella	4	62.5	16	0	0
D. tabernella	5	60.5	16	0	0
D. tabernella	6	34.5	15	0	0
D. tabernella	7	43.4	16	0	0
D. tabernella	8	41.2	15	0	0
D. busckella	1	65	15	1	2	88.4615
D. busckella	2	76.5	16	0	0
D. busckella	3	82.6	15	0	0
D. busckella	4	76.1	15	0.8	3	94.7438
D. busckella	5	89.2	15	1.1	3	93.8341
D. busckella	6	90.1	16	0	0
D. busckella	7	65.8	14	0.2	1	95.7447
D. busckella	8	61.4	13	0	0
